# Supplementary material for: ﻿Description of a new montane freshwater crab (Arthropoda, Malacostraca, Decapoda, Potamonautidae) from the Eastern Cape, South Africa
Source: Zookeys. 2023 May 4;1160:89–108. doi: 10.3897/zookeys.1160.100844 (PMC10176098; doi:10.3897/zookeys.1160.100844)
Supplement: XML Treatment for Potamonautes amathole [file zookeys.1160.100844-treatment1.xml]

<!DOCTYPE tp:taxon-treatment
  PUBLIC "-//TaxonX//DTD Taxonomic Treatment Publishing DTD v0 20100105//EN" "tax-treatment-NSO.dtd">
<tp:taxon-treatment xmlns:tp="http://www.plazi.org/taxpub"><tp:treatment-meta><kwd-group><label>Taxon classification</label><kwd>
                <named-content content-type="kingdom">Animalia</named-content>
              </kwd><kwd>
                <named-content content-type="order">Decapoda</named-content>
              </kwd><kwd>
                <named-content content-type="family">Potamonautidae</named-content>
              </kwd></kwd-group><mixed-citation publication-type="journal"><person-group><name><surname>Peer</surname><given-names>Nasreen</given-names></name><name><surname>Gouws</surname><given-names>Gavin</given-names></name><name><surname>Maliwa</surname><given-names>Lazola</given-names></name><name><surname>Barker</surname><given-names>Nigel</given-names></name><name><surname>Juby</surname><given-names>Paul</given-names></name><name><surname>Perissinotto</surname><given-names>Renzo</given-names></name></person-group><article-title>﻿Description of a new montane freshwater crab (<tp:taxon-name><tp:taxon-name-part taxon-name-part-type="phylum">Arthropoda</tp:taxon-name-part></tp:taxon-name>, <tp:taxon-name><tp:taxon-name-part taxon-name-part-type="class">Malacostraca</tp:taxon-name-part></tp:taxon-name>, <tp:taxon-name><tp:taxon-name-part taxon-name-part-type="order">Decapoda</tp:taxon-name-part></tp:taxon-name>, <tp:taxon-name><tp:taxon-name-part taxon-name-part-type="family">Potamonautidae</tp:taxon-name-part></tp:taxon-name>) from the Eastern Cape, South Africa</article-title><source>Zookeys</source><day>04</day><month>05</month><year>2023</year><volume>1160</volume><fpage>89</fpage><lpage>108</lpage><pub-id pub-id-type="doi">10.3897/zookeys.1160.100844</pub-id></mixed-citation></tp:treatment-meta><tp:nomenclature><label>﻿</label><tp:taxon-name>
              <object-id xmlns:xlink="http://www.w3.org/1999/xlink" content-type="arpha" xlink:type="simple">0FDA1948-A61F-5785-B804-4500713FA65B</object-id>
              <tp:taxon-name-part taxon-name-part-type="genus" reg="Potamonautes">Potamonautes</tp:taxon-name-part>
              <tp:taxon-name-part taxon-name-part-type="species" reg="amathole">amathole</tp:taxon-name-part>
              <object-id xmlns:xlink="http://www.w3.org/1999/xlink" content-type="zoobank" xlink:type="simple">https://zoobank.org/E47B3AFA-479B-496E-B7E3-F1F13849CEC2</object-id>
            </tp:taxon-name><tp:taxon-authority>Peer &amp; Gouws</tp:taxon-authority><tp:taxon-status xmlns:xlink="http://www.w3.org/1999/xlink" xlink:type="simple">sp. nov.</tp:taxon-status></tp:nomenclature><tp:treatment-sec sec-type="Type series" id="SECID0EKEAG"><title>Type series.</title><p><bold><italic>Holotype</italic></bold>: male, <abbrev xmlns:xlink="http://www.w3.org/1999/xlink" xlink:title="Carapace length" id="ABBRID0EVEAG" xlink:type="simple">CL</abbrev> = 25.3 mm (Table <xref ref-type="table" rid="T2">2</xref>), cascading stream in the Katberg State Forest (<named-content xmlns:xlink="http://www.w3.org/1999/xlink" content-type="dwc:verbatimCoordinates" xlink:type="simple"><named-content content-type="geo-json" specific-use="{&#34;type&#34;:&#34;Point&#34;,&#34;coordinates&#34;:[26.668306,-32.474000]}" id="NCID0EAFAG" xlink:type="simple">32°28'26.4"S, 26°40'05.9"E</named-content></named-content>, elevation 1070 m), 25 October 2018, L. Maliwa, N. Miranda and N. Peer legit (MB-A094813). Allotype: female, <abbrev xmlns:xlink="http://www.w3.org/1999/xlink" xlink:title="Carapace length" id="ABBRID0EFFAG" xlink:type="simple">CL</abbrev> = 24.9 mm (Table <xref ref-type="table" rid="T2">2</xref>), collection details as per holotype (MB-A094814). <bold><italic>Paratypes</italic></bold>: (Table <xref ref-type="table" rid="T2">2</xref>) collection details same as above, MB-A094815 (8 ♂, 4 ♀). Hogsback Arboretum, MB-A094816 (2 ♀), <named-content xmlns:xlink="http://www.w3.org/1999/xlink" content-type="dwc:verbatimCoordinates" xlink:type="simple"><named-content content-type="geo-json" specific-use="{&#34;type&#34;:&#34;Point&#34;,&#34;coordinates&#34;:[26.934083,-32.590333]}" id="NCID0EXFAG" xlink:type="simple">32°35'25.2"S, 26°56'02.7"E</named-content></named-content>, elevation 1235 m, 24 October 2018, L. Maliwa, N. Miranda and N. Peer legit. Madonna and Child Waterfall, Hogsback, MB-A094817 (1 ♂, 1 ♀); <named-content xmlns:xlink="http://www.w3.org/1999/xlink" content-type="dwc:verbatimCoordinates" xlink:type="simple"><named-content content-type="geo-json" specific-use="{&#34;type&#34;:&#34;Point&#34;,&#34;coordinates&#34;:[26.963389,-32.606778]}" id="NCID0E6FAG" xlink:type="simple">32°36'24.4"S, 26°57'48.2"E</named-content></named-content>, elevation 1092 m, 24 October 2018, L. Maliwa, N. Miranda and N. Peer legit.</p><table-wrap id="T2" position="float" orientation="portrait"><label>Table 2.</label><caption><p>Ranges of measurements (mm) for 12 morphometric variables of the <italic><tp:taxon-name><tp:taxon-name-part taxon-name-part-type="genus" reg="Potamonautes">Potamonautes</tp:taxon-name-part><tp:taxon-name-part taxon-name-part-type="species" reg="amathole">amathole</tp:taxon-name-part></tp:taxon-name></italic> sp. nov. holotype and paratypes collected from Katberg and Hogsback, as well as <italic><tp:taxon-name><tp:taxon-name-part taxon-name-part-type="genus" reg="Potamonautes">P.</tp:taxon-name-part><tp:taxon-name-part taxon-name-part-type="species" reg="brincki">brincki</tp:taxon-name-part></tp:taxon-name></italic>, <italic><tp:taxon-name><tp:taxon-name-part taxon-name-part-type="genus" reg="Potamonautes">P.</tp:taxon-name-part><tp:taxon-name-part taxon-name-part-type="species" reg="tuerkayi">tuerkayi</tp:taxon-name-part></tp:taxon-name></italic>, <italic><tp:taxon-name><tp:taxon-name-part taxon-name-part-type="genus" reg="Potamonautes">P.</tp:taxon-name-part><tp:taxon-name-part taxon-name-part-type="species" reg="parvispina">parvispina</tp:taxon-name-part></tp:taxon-name></italic>, and <italic><tp:taxon-name><tp:taxon-name-part taxon-name-part-type="genus" reg="Potamonautes">P.</tp:taxon-name-part><tp:taxon-name-part taxon-name-part-type="species" reg="parvicorpus">parvicorpus</tp:taxon-name-part></tp:taxon-name></italic> from published sources.</p></caption><table id="TID0EDRBG" rules="all"><tbody><tr><th rowspan="2" colspan="1">Variable</th><th rowspan="1" colspan="3"><italic><tp:taxon-name><tp:taxon-name-part taxon-name-part-type="genus" reg="Potamonautes">Potamonautes</tp:taxon-name-part><tp:taxon-name-part taxon-name-part-type="species" reg="amathole">amathole</tp:taxon-name-part></tp:taxon-name></italic> sp. nov.</th><th rowspan="1" colspan="2"><italic><tp:taxon-name><tp:taxon-name-part taxon-name-part-type="genus" reg="Potamonautes">Potamonautes</tp:taxon-name-part><tp:taxon-name-part taxon-name-part-type="species" reg="brincki">brincki</tp:taxon-name-part></tp:taxon-name></italic> Stewart, 1997</th><th rowspan="1" colspan="1"><italic><tp:taxon-name><tp:taxon-name-part taxon-name-part-type="genus" reg="Potamonautes">Potamonautes</tp:taxon-name-part><tp:taxon-name-part taxon-name-part-type="species" reg="tuerkayi">tuerkayi</tp:taxon-name-part></tp:taxon-name></italic> Wood &amp; Daniels, 2016</th><th rowspan="1" colspan="2"><italic><tp:taxon-name><tp:taxon-name-part taxon-name-part-type="genus" reg="Potamonautes">Potamonautes</tp:taxon-name-part><tp:taxon-name-part taxon-name-part-type="species" reg="parvispina">parvispina</tp:taxon-name-part></tp:taxon-name></italic> Stewart, 1997</th><th rowspan="1" colspan="2"><italic><tp:taxon-name><tp:taxon-name-part taxon-name-part-type="genus" reg="Potamonautes">Potamonautes</tp:taxon-name-part><tp:taxon-name-part taxon-name-part-type="species" reg="parvicorpus">parvicorpus</tp:taxon-name-part></tp:taxon-name></italic> Daniels, Stewart &amp; Burmeister, 2001</th></tr><tr><th rowspan="1" colspan="1">Holotype</th><th rowspan="1" colspan="1">Males (<italic>n</italic> = 11)</th><th rowspan="1" colspan="1">Females (<italic>n</italic> = 8)</th><th rowspan="1" colspan="1">Males</th><th rowspan="1" colspan="1">Females</th><th rowspan="1" colspan="1">Holotype</th><th rowspan="1" colspan="1">Males</th><th rowspan="1" colspan="1">Females</th><th rowspan="1" colspan="1">Males</th><th rowspan="1" colspan="1">Females</th></tr><tr><td rowspan="1" colspan="1">
                      <abbrev xmlns:xlink="http://www.w3.org/1999/xlink" xlink:title="Carapace length" id="ABBRID0EBMAG" xlink:type="simple">CL</abbrev>
                    </td><td rowspan="1" colspan="1">25.3</td><td rowspan="1" colspan="1">19.5–25.3</td><td rowspan="1" colspan="1">19.3–25.5</td><td rowspan="1" colspan="1">15.5–26.9</td><td rowspan="1" colspan="1">9.1–25.3</td><td rowspan="1" colspan="1">20</td><td rowspan="1" colspan="1">20.8–28.7</td><td rowspan="1" colspan="1">22.7–28.4</td><td rowspan="1" colspan="1">11.85–24.08</td><td rowspan="1" colspan="1">9.13–24.71</td></tr><tr><td rowspan="1" colspan="1">
                      <abbrev xmlns:xlink="http://www.w3.org/1999/xlink" xlink:title="Carapace widest width" id="ABBRID0EINAG" xlink:type="simple">CWW</abbrev>
                    </td><td rowspan="1" colspan="1">37.3</td><td rowspan="1" colspan="1">27.8–37.5</td><td rowspan="1" colspan="1">26.8–35.5</td><td rowspan="1" colspan="1">20.4–38.2</td><td rowspan="1" colspan="1">11.4–35.1</td><td rowspan="1" colspan="1">30</td><td rowspan="1" colspan="1">28.9–42.0</td><td rowspan="1" colspan="1">31.5–41.3</td><td rowspan="1" colspan="1">15.9–36.24</td><td rowspan="1" colspan="1">11.41–34.99</td></tr><tr><td rowspan="1" colspan="1">
                      <abbrev xmlns:xlink="http://www.w3.org/1999/xlink" xlink:title="Carapace posterior width" id="ABBRID0EPOAG" xlink:type="simple">CWP</abbrev>
                    </td><td rowspan="1" colspan="1">12.5</td><td rowspan="1" colspan="1">10.0–14.3</td><td rowspan="1" colspan="1">10.5–15.0</td><td rowspan="1" colspan="1">16.8–28.6</td><td rowspan="1" colspan="1">9.8–27.7</td><td rowspan="1" colspan="1">10</td><td rowspan="1" colspan="1">23.3–32.6</td><td rowspan="1" colspan="1">25.6–32.8</td><td rowspan="1" colspan="1">12.75–26.38</td><td rowspan="1" colspan="1">9.84–27.95</td></tr><tr><td rowspan="1" colspan="1">
                      <abbrev xmlns:xlink="http://www.w3.org/1999/xlink" xlink:title="Carapace height" id="ABBRID0EWPAG" xlink:type="simple">CH</abbrev>
                    </td><td rowspan="1" colspan="1">12.8</td><td rowspan="1" colspan="1">9.0–12.8</td><td rowspan="1" colspan="1">8.5–12.0</td><td rowspan="1" colspan="1">4.5–7.7</td><td rowspan="1" colspan="1">4.5–13.6</td><td rowspan="1" colspan="1">10</td><td rowspan="1" colspan="1">10.3–16.4</td><td rowspan="1" colspan="1">12.4–15.3</td><td rowspan="1" colspan="1">5.68–13.48</td><td rowspan="1" colspan="1">4.47–13.12</td></tr><tr><td rowspan="1" colspan="1">
                      <abbrev xmlns:xlink="http://www.w3.org/1999/xlink" xlink:title="Distance between postfrontal crest and anterior margin" id="ABBRID0E4QAG" xlink:type="simple">PFCD</abbrev>
                    </td><td rowspan="1" colspan="1">3.8</td><td rowspan="1" colspan="1">3.0–3.8</td><td rowspan="1" colspan="1">2.5–3.8</td><td rowspan="1" colspan="1">2.6–3.9</td><td rowspan="1" colspan="1">1.4–3.6</td><td rowspan="1" colspan="1">4</td><td rowspan="1" colspan="1">3.2–4.6</td><td rowspan="1" colspan="1">3.7–4.5</td><td rowspan="1" colspan="1">2.06–4.27</td><td rowspan="1" colspan="1">1.42–3.82</td></tr><tr><td rowspan="1" colspan="1">
                      <abbrev xmlns:xlink="http://www.w3.org/1999/xlink" xlink:title="Distance between orbits" id="ABBRID0EESAG" xlink:type="simple">ED</abbrev>
                    </td><td rowspan="1" colspan="1">13.5</td><td rowspan="1" colspan="1">9.5–13.8</td><td rowspan="1" colspan="1">9.0–12.5</td><td rowspan="1" colspan="1">7.7–13.4</td><td rowspan="1" colspan="1">4.7–12.4</td><td rowspan="1" colspan="1">-</td><td rowspan="1" colspan="1">10.7–15.3</td><td rowspan="1" colspan="1">11.7–14.5</td><td rowspan="1" colspan="1">7.03–13.28</td><td rowspan="1" colspan="1">4.73–14.07</td></tr><tr><td rowspan="1" colspan="1">
                      <abbrev xmlns:xlink="http://www.w3.org/1999/xlink" xlink:title="Distance between exorbital teeth" id="ABBRID0ELTAG" xlink:type="simple">CWA</abbrev>
                    </td><td rowspan="1" colspan="1">25</td><td rowspan="1" colspan="1">18.5–24.5</td><td rowspan="1" colspan="1">17.8–23.8</td><td rowspan="1" colspan="1">15.1–26.5</td><td rowspan="1" colspan="1">9.3–24.6</td><td rowspan="1" colspan="1">10</td><td rowspan="1" colspan="1">21.7–29.2</td><td rowspan="1" colspan="1">22.2–27.6</td><td rowspan="1" colspan="1">12.57–24.09</td><td rowspan="1" colspan="1">9.27–23.84</td></tr><tr><td rowspan="1" colspan="1">
                      <abbrev xmlns:xlink="http://www.w3.org/1999/xlink" xlink:title="Width of sixth abdominal segment" id="ABBRID0ESUAG" xlink:type="simple">AW6</abbrev>
                    </td><td rowspan="1" colspan="1">8</td><td rowspan="1" colspan="1">6.0–7.8</td><td rowspan="1" colspan="1">15.0–21.8</td><td rowspan="1" colspan="1">13.1–42.7</td><td rowspan="1" colspan="1">6.6–22.7</td><td rowspan="1" colspan="1">-</td><td rowspan="1" colspan="1">5.6–8.1</td><td rowspan="1" colspan="1">13.5–24.7</td><td rowspan="1" colspan="1">3.62–7.63</td><td rowspan="1" colspan="1">3.10–21.57</td></tr><tr><td rowspan="1" colspan="1">
                      <abbrev xmlns:xlink="http://www.w3.org/1999/xlink" xlink:title="Major cheliped propodus length" id="ABBRID0EZVAG" xlink:type="simple">MCPL</abbrev>
                    </td><td rowspan="1" colspan="1">39</td><td rowspan="1" colspan="1">22.0–37.0</td><td rowspan="1" colspan="1">15.0–21.5</td><td rowspan="1" colspan="1">5.1–17.7</td><td rowspan="1" colspan="1">2.4–8.4</td><td rowspan="1" colspan="1">32</td><td rowspan="1" colspan="1">19.8–42.1</td><td rowspan="1" colspan="1">19.2–24.2</td><td rowspan="1" colspan="1">9.60–25.08</td><td rowspan="1" colspan="1">6.59–19.15</td></tr><tr><td rowspan="1" colspan="1">
                      <abbrev xmlns:xlink="http://www.w3.org/1999/xlink" xlink:title="Major cheliped propodus width" id="ABBRID0EAXAG" xlink:type="simple">MCPW</abbrev>
                    </td><td rowspan="1" colspan="1">16.1</td><td rowspan="1" colspan="1">9.0–15.3</td><td rowspan="1" colspan="1">5.0–7.3</td><td rowspan="1" colspan="1">8.2–17</td><td rowspan="1" colspan="1">4.5–13.9</td><td rowspan="1" colspan="1">12</td><td rowspan="1" colspan="1">8.0–19.4</td><td rowspan="1" colspan="1">7.3–9.1</td><td rowspan="1" colspan="1">3.34–12.81</td><td rowspan="1" colspan="1">2.41–10.84</td></tr><tr><td rowspan="1" colspan="1">
                      <abbrev xmlns:xlink="http://www.w3.org/1999/xlink" xlink:title="Pereopod 2, merus length" id="ABBRID0EHYAG" xlink:type="simple">P2ML</abbrev>
                    </td><td rowspan="1" colspan="1">15</td><td rowspan="1" colspan="1">11.0–15.5</td><td rowspan="1" colspan="1">8.8–12.5</td><td rowspan="1" colspan="1">7.8–14.9</td><td rowspan="1" colspan="1">3.1–23.2</td><td rowspan="1" colspan="1">12</td><td rowspan="1" colspan="1">11.2–18.5</td><td rowspan="1" colspan="1">12.7–14.8</td><td rowspan="1" colspan="1">6.21–14.20</td><td rowspan="1" colspan="1">1.92–12.62</td></tr><tr><td rowspan="1" colspan="1">
                      <abbrev xmlns:xlink="http://www.w3.org/1999/xlink" xlink:title="Pereopod 2, merus width" id="ABBRID0EOZAG" xlink:type="simple">P2MW</abbrev>
                    </td><td rowspan="1" colspan="1">4</td><td rowspan="1" colspan="1">3.0–4.0</td><td rowspan="1" colspan="1">3.0–4.3</td><td rowspan="1" colspan="1">3.6–5.9</td><td rowspan="1" colspan="1">1.9–5.6</td><td rowspan="1" colspan="1">3</td><td rowspan="1" colspan="1">4.4–5.5</td><td rowspan="1" colspan="1">5.2–5.4</td><td rowspan="1" colspan="1">2.76–4.77</td><td rowspan="1" colspan="1">1.92–4.44</td></tr></tbody></table></table-wrap></tp:treatment-sec><tp:treatment-sec sec-type="diagnosis" id="SECID0EQ1AG"><title>Diagnosis.</title><p><italic><tp:taxon-name><tp:taxon-name-part taxon-name-part-type="genus" reg="Potamonautes">Potamonautes</tp:taxon-name-part><tp:taxon-name-part taxon-name-part-type="species" reg="amathole">amathole</tp:taxon-name-part></tp:taxon-name></italic> sp. nov. exhibits a smooth carapace, flank and epibranchial region, with a rounded anterolateral margin and a narrow posterior end. Postfrontal crest complete. Dactyl of major cheliped highly arched. Pereopod 4 is longest. Bi-lobed maxillary palp with no flange.</p></tp:treatment-sec><tp:treatment-sec sec-type="description" id="SECID0EB2AG"><title>Description of holotype.</title><p><bold><italic>Carapace</italic></bold> (Fig. <xref ref-type="fig" rid="F4">4</xref>). Cephalothorax ovoid, dorsally flattened, maximum height and width at anterior third (<abbrev xmlns:xlink="http://www.w3.org/1999/xlink" xlink:title="Carapace height" id="ABBRID0EQ2AG" xlink:type="simple">CH</abbrev>/<abbrev xmlns:xlink="http://www.w3.org/1999/xlink" xlink:title="Carapace length" id="ABBRID0EU2AG" xlink:type="simple">CL</abbrev> = 0.5, <abbrev xmlns:xlink="http://www.w3.org/1999/xlink" xlink:title="Carapace widest width" id="ABBRID0EY2AG" xlink:type="simple">CWW</abbrev>/<abbrev xmlns:xlink="http://www.w3.org/1999/xlink" xlink:title="Carapace length" id="ABBRID0E32AG" xlink:type="simple">CL</abbrev> = 1.47). Branchial region rounded. Anterior margin straight, lying on same horizontal plane as anterolateral margin; anterolateral margin slightly granulated. Urogastric grooves well-defined; cardiac and cervical grooves well-defined where attached to urogastric groove, becoming poorly defined and shallow towards edge of carapace. Epigastric lobes well-defined by two indentations forked from midpoint of postfrontal crest. Postfrontal crest complete, straight, and distinct, curving down at epibranchial region, sloping backwards to join anterolateral margin. Exorbital teeth present. Epibranchial teeth absent. Carapace brown with orange-brown to purple-brown limbs when alive.</p><fig id="F4" position="float" orientation="portrait"><object-id xmlns:xlink="http://www.w3.org/1999/xlink" content-type="doi" xlink:type="simple">10.3897/zookeys.1160.100844.figure4</object-id><object-id xmlns:xlink="http://www.w3.org/1999/xlink" content-type="arpha" xlink:type="simple">B683AE88-E3E5-5943-B0AB-A1D6674DB10B</object-id><label>Figure 4.</label><caption><p><italic><tp:taxon-name><tp:taxon-name-part taxon-name-part-type="genus" reg="Potamonautes">Potamonautes</tp:taxon-name-part><tp:taxon-name-part taxon-name-part-type="species" reg="amathole">amathole</tp:taxon-name-part></tp:taxon-name></italic> sp. nov. male holotype (MB-A094813) <bold>a</bold> dorsal view <bold>b</bold> ventral view, and <bold>c</bold> cephalothorax, frontal aspect. Scale bar: 10 mm.</p></caption><graphic xmlns:xlink="http://www.w3.org/1999/xlink" xlink:href="zookeys-1160-089_article-100844__-g004.jpg" position="float" orientation="portrait" xlink:type="simple" id="oo_846239.jpg"><uri content-type="original_file" xlink:type="simple">https://binary.pensoft.net/fig/846239</uri></graphic></fig><p><bold><italic>Sternites</italic></bold> (Fig. <xref ref-type="fig" rid="F4">4b</xref>). Sternites 1 and 2 fused, no sulcus. Second sulcus (<abbrev xmlns:xlink="http://www.w3.org/1999/xlink" xlink:title="First sternal groove (suture between the second and third sulci)" id="ABBRID0EJ4AG" xlink:type="simple">s2/s3</abbrev>) prominent across sternum and third sulcus (<abbrev xmlns:xlink="http://www.w3.org/1999/xlink" xlink:title="Second sternal groove" id="ABBRID0EN4AG" xlink:type="simple">s3/s4</abbrev>) complete, deep, projecting down medially towards abdomen.</p><p><bold><italic>Third maxilliped</italic></bold> (Figs <xref ref-type="fig" rid="F4">4c</xref>, <xref ref-type="fig" rid="F5">5e</xref>). Filling entire buccal frame except oval respiratory openings at top lateral corners. Ischium slightly scabrous, absence of vertical groove. Flagellum on exopod of third maxilliped curving upwards at distal ends.</p><p><bold><italic>Mandibular palp</italic></bold> (Fig. <xref ref-type="fig" rid="F5">5c, d</xref>). Consists of two segments. Terminal segment undivided, with dense tuft of setae on posterior proximal surface, margins hirsute. Subterminal segment short, thickened distally, almost round in appearance.</p><fig id="F5" position="float" orientation="portrait"><object-id xmlns:xlink="http://www.w3.org/1999/xlink" content-type="doi" xlink:type="simple">10.3897/zookeys.1160.100844.figure5</object-id><object-id xmlns:xlink="http://www.w3.org/1999/xlink" content-type="arpha" xlink:type="simple">454EC9CE-6AF9-53A3-8DEA-C292118539D2</object-id><label>Figure 5.</label><caption><p><italic><tp:taxon-name><tp:taxon-name-part taxon-name-part-type="genus" reg="Potamonautes">Potamonautes</tp:taxon-name-part><tp:taxon-name-part taxon-name-part-type="species" reg="amathole">amathole</tp:taxon-name-part></tp:taxon-name></italic> sp. nov. male holotype (MB-A094813) <bold>a</bold> major cheliped <bold>b</bold> minor cheliped <bold>c</bold> right mandibular palp posterior view <bold>d</bold> right mandibular palp anterior view <bold>e</bold> 3<sup>rd</sup> maxilliped <bold>f</bold> left gonopod 1 anterior view <bold>g</bold> left gonopod 1 posterior view <bold>h</bold> left gonopod 2 posterior view, and <bold>i</bold> left gonopod 2 anterior view. Scale bars: 10 mm (<bold>a, b</bold>); 1 mm (<bold>c, d</bold>); 5 mm (<bold>e–i</bold>).</p></caption><graphic xmlns:xlink="http://www.w3.org/1999/xlink" xlink:href="zookeys-1160-089_article-100844__-g005.jpg" position="float" orientation="portrait" xlink:type="simple" id="oo_846240.jpg"><uri content-type="original_file" xlink:type="simple">https://binary.pensoft.net/fig/846240</uri></graphic></fig><p><bold><italic>Pereopods</italic></bold> (Figs <xref ref-type="fig" rid="F4">4a, c</xref>, <xref ref-type="fig" rid="F5">5a, b</xref>). General right-handedness. Inequality of chelae (<abbrev xmlns:xlink="http://www.w3.org/1999/xlink" xlink:title="Right cheliped, dactyl length" id="ABBRID0EMABG" xlink:type="simple">CRDL</abbrev>/<abbrev xmlns:xlink="http://www.w3.org/1999/xlink" xlink:title="Left cheliped, dactyl length" id="ABBRID0EQABG" xlink:type="simple">CLDL</abbrev> = 1.41). Dactyl of major chela highly arched, large interspace formed in major cheliped when fingers closed, slim interspace formed when minor cheliped closed. Propodus fairly slim (<abbrev xmlns:xlink="http://www.w3.org/1999/xlink" xlink:title="Right cheliped, propodus width" id="ABBRID0EUABG" xlink:type="simple">CRPW</abbrev>/<abbrev xmlns:xlink="http://www.w3.org/1999/xlink" xlink:title="Right cheliped, propodus length" id="ABBRID0EYABG" xlink:type="simple">CRPL</abbrev> = 0.41), exhibiting 17 cutting teeth on major dactyl and 15 cutting teeth on pollex, some larger and more prominent. Carpi on either side with one prominent tooth and two rudimentary teeth. Meri granulated with spine on anterior surface. Slender pereopods (P2: <abbrev xmlns:xlink="http://www.w3.org/1999/xlink" xlink:title="Maximum Likelihood" id="ABBRID0E3ABG" xlink:type="simple">ML</abbrev>/<abbrev xmlns:xlink="http://www.w3.org/1999/xlink" xlink:title="Merus width" id="ABBRID0EABBG" xlink:type="simple">MW</abbrev> = 3.75; P5: <abbrev xmlns:xlink="http://www.w3.org/1999/xlink" xlink:title="Maximum Likelihood" id="ABBRID0EEBBG" xlink:type="simple">ML</abbrev>/<abbrev xmlns:xlink="http://www.w3.org/1999/xlink" xlink:title="Merus width" id="ABBRID0EIBBG" xlink:type="simple">MW</abbrev> = 3.61), pereopod 4 longest, pereopod 5 shortest. Ventral margins of propodi smooth, dorsal margins bearing fine serration, dactyli serrated, ending in sharp points.</p><p><bold><italic>Pleon</italic></bold> (Fig. <xref ref-type="fig" rid="F4">4b</xref>). Somites 1–6 four sided, with triangular distally-rounded terminal segment (telson). First 5 somites broad and short; somite 6 and telson longer.</p><p><bold><italic>Pleopods</italic></bold> (Fig. <xref ref-type="fig" rid="F5">5f–i</xref>). Gonopod 1 terminal segment short, 0.24 length of subterminal segment, widest at base, tapering, ends in sharp point at distal end of terminal segment. Medial margin slightly irregular, inner lateral margin curved, margins hirsute. Terminal segment curves away from medial line when viewed posteriorly. Longitudinal groove extending the length of both subterminal and terminal segment, visible on dorsal surface. Gonopod 2 consisting of two segments; terminal segment 0.57 times length of subterminal segment, filamentous; subterminal segment widest at base, tapering gently inward 0.4 of length, forming narrow process supporting terminal segment. Gonopod 2 with straight subterminal segment, terminal segment curves inward toward medial line.</p></tp:treatment-sec><tp:treatment-sec sec-type="variation" id="SECID0ECCBG"><title>Variation.</title><p>The major cheliped is not always distinctly arched, especially in females and juveniles.</p></tp:treatment-sec><tp:treatment-sec sec-type="Live colouration" id="SECID0EHCBG"><title>Live colouration.</title><p>Colouration varies between orange-brown to a darker purple-brown when alive. Tips of the dactyli may be paler in colour, displaying as orange or paler brown/purple.</p></tp:treatment-sec><tp:treatment-sec sec-type="distribution" id="SECID0EMCBG"><title>Distribution.</title><p>Currently known only from the Katberg State Forest, the Hogsback State Forest, Madonna and Child Falls and the Hogsback Arboretum, all situated in the Amathole Mountain Range in the Eastern Cape province of South Africa.</p></tp:treatment-sec><tp:treatment-sec sec-type="etymology" id="SECID0ERCBG"><title>Etymology.</title><p>The species is named after the Amathole Mountains, part of the Winterberg-Amathole mountain range complex, located on the Great Escarpment in the Eastern Cape. It is currently thought to be endemic to this region. The isiXhosa name ‘Amathole’ translates to ‘calves’ in English and refers to the mountain range, the forest, and the municipal district.</p></tp:treatment-sec><tp:treatment-sec sec-type="remarks" id="SECID0EWCBG"><title>Remarks.</title><p><italic><tp:taxon-name><tp:taxon-name-part taxon-name-part-type="genus" reg="Potamonautes">Potamonautes</tp:taxon-name-part><tp:taxon-name-part taxon-name-part-type="species" reg="amathole">amathole</tp:taxon-name-part></tp:taxon-name></italic> sp. nov. is genetically and morphologically most similar to the Western Cape small-bodied montane freshwater crabs, i.e., <italic><tp:taxon-name><tp:taxon-name-part taxon-name-part-type="genus" reg="Potamonautes">P.</tp:taxon-name-part><tp:taxon-name-part taxon-name-part-type="species" reg="brincki">brincki</tp:taxon-name-part></tp:taxon-name></italic> (Bott, 1960), <italic><tp:taxon-name><tp:taxon-name-part taxon-name-part-type="genus" reg="Potamonautes">P.</tp:taxon-name-part><tp:taxon-name-part taxon-name-part-type="species" reg="parvispina">parvispina</tp:taxon-name-part></tp:taxon-name></italic> Stewart, 1997, <italic><tp:taxon-name><tp:taxon-name-part taxon-name-part-type="genus" reg="Potamonautes">P.</tp:taxon-name-part><tp:taxon-name-part taxon-name-part-type="species" reg="parvicorpus">parvicorpus</tp:taxon-name-part></tp:taxon-name></italic> Daniels, Stewart &amp; Burmeister, 2001, and <italic><tp:taxon-name><tp:taxon-name-part taxon-name-part-type="genus" reg="Potamonautes">P.</tp:taxon-name-part><tp:taxon-name-part taxon-name-part-type="species" reg="tuerkayi">tuerkayi</tp:taxon-name-part></tp:taxon-name></italic> Wood &amp; Daniels, 2016. Morphologically, the species can be most easily distinguished from <italic><tp:taxon-name><tp:taxon-name-part taxon-name-part-type="genus" reg="Potamonautes">P.</tp:taxon-name-part><tp:taxon-name-part taxon-name-part-type="species" reg="parvispina">parvispina</tp:taxon-name-part></tp:taxon-name></italic> by the latter’s small but pronounced epibranchial tooth. <italic><tp:taxon-name><tp:taxon-name-part taxon-name-part-type="genus" reg="Potamonautes">Potamonautes</tp:taxon-name-part><tp:taxon-name-part taxon-name-part-type="species" reg="parvicorpus">parvicorpus</tp:taxon-name-part></tp:taxon-name></italic> bears slightly arched chelipeds, an arched carapace, and a poorly developed postfrontal crest, while the new species has highly arched major chelipeds, a flattened carapace and a distinct postfrontal crest. <italic><tp:taxon-name><tp:taxon-name-part taxon-name-part-type="genus" reg="Potamonautes">Potamonautes</tp:taxon-name-part><tp:taxon-name-part taxon-name-part-type="species" reg="brincki">brincki</tp:taxon-name-part></tp:taxon-name></italic> also has an arched carapace as well as a partitioned terminal segment of the mandibular palp with a setae-covered flange. <italic><tp:taxon-name><tp:taxon-name-part taxon-name-part-type="genus" reg="Potamonautes">Potamonautes</tp:taxon-name-part><tp:taxon-name-part taxon-name-part-type="species" reg="amathole">amathole</tp:taxon-name-part></tp:taxon-name></italic> sp. nov. has a unilobed terminal segment of the mandibular palp with no flange. Of all the Western Cape montane freshwater crabs, <italic><tp:taxon-name><tp:taxon-name-part taxon-name-part-type="genus" reg="Potamonautes">P.</tp:taxon-name-part><tp:taxon-name-part taxon-name-part-type="species" reg="tuerkayi">tuerkayi</tp:taxon-name-part></tp:taxon-name></italic> is the most similar to <italic><tp:taxon-name><tp:taxon-name-part taxon-name-part-type="genus" reg="Potamonautes">P.</tp:taxon-name-part><tp:taxon-name-part taxon-name-part-type="species" reg="amathole">amathole</tp:taxon-name-part></tp:taxon-name></italic> sp. nov. However, <italic><tp:taxon-name><tp:taxon-name-part taxon-name-part-type="genus" reg="Potamonautes">P.</tp:taxon-name-part><tp:taxon-name-part taxon-name-part-type="species" reg="tuerkayi">tuerkayi</tp:taxon-name-part></tp:taxon-name></italic> has a sharply tapering subterminal segment of gonopod 2, forming a rounded subterminal base, while in <italic><tp:taxon-name><tp:taxon-name-part taxon-name-part-type="genus" reg="Potamonautes">P.</tp:taxon-name-part><tp:taxon-name-part taxon-name-part-type="species" reg="amathole">amathole</tp:taxon-name-part></tp:taxon-name></italic> sp. nov. this tapering is gradual, forming a sloping instead of a rounded base. Geographically, the above-mentioned species are all confined to the Cape Fold Mountain region, with <italic><tp:taxon-name><tp:taxon-name-part taxon-name-part-type="genus" reg="Potamonautes">P.</tp:taxon-name-part><tp:taxon-name-part taxon-name-part-type="species" reg="amathole">amathole</tp:taxon-name-part></tp:taxon-name></italic> sp. nov. being the first described small-bodied montane freshwater crab from the Eastern Cape part of the Great Escarpment.</p><p><italic><tp:taxon-name><tp:taxon-name-part taxon-name-part-type="genus" reg="Potamonautes">Potamonautes</tp:taxon-name-part><tp:taxon-name-part taxon-name-part-type="species" reg="depressus">depressus</tp:taxon-name-part></tp:taxon-name></italic> and <italic><tp:taxon-name><tp:taxon-name-part taxon-name-part-type="genus" reg="Potamonautes">P.</tp:taxon-name-part><tp:taxon-name-part taxon-name-part-type="species" reg="clarus">clarus</tp:taxon-name-part></tp:taxon-name></italic> are two species of highland river crabs in the Drakensberg Mountain range. Although superficially similar to <italic><tp:taxon-name><tp:taxon-name-part taxon-name-part-type="genus" reg="Potamonautes">P.</tp:taxon-name-part><tp:taxon-name-part taxon-name-part-type="species" reg="amathole">amathole</tp:taxon-name-part></tp:taxon-name></italic> sp. nov. in terms of a flattened carapace and slender limbs, morphological differences do exist in the structure of the mandibular palp and carapace depression. In <italic><tp:taxon-name><tp:taxon-name-part taxon-name-part-type="genus" reg="Potamonautes">P.</tp:taxon-name-part><tp:taxon-name-part taxon-name-part-type="species" reg="clarus">clarus</tp:taxon-name-part></tp:taxon-name></italic>, a bright orange species, the mandibular palp has a flange on the terminal segment, while this is absent in <italic><tp:taxon-name><tp:taxon-name-part taxon-name-part-type="genus" reg="Potamonautes">P.</tp:taxon-name-part><tp:taxon-name-part taxon-name-part-type="species" reg="amathole">amathole</tp:taxon-name-part></tp:taxon-name></italic>. <italic><tp:taxon-name><tp:taxon-name-part taxon-name-part-type="genus" reg="Potamonautes">Potamonautes</tp:taxon-name-part><tp:taxon-name-part taxon-name-part-type="species" reg="depressus">depressus</tp:taxon-name-part></tp:taxon-name></italic> has an extremely flattened carapace, with <abbrev xmlns:xlink="http://www.w3.org/1999/xlink" xlink:title="Carapace height" id="ABBRID0E1JBG" xlink:type="simple">CH</abbrev>/<abbrev xmlns:xlink="http://www.w3.org/1999/xlink" xlink:title="Carapace length" id="ABBRID0E5JBG" xlink:type="simple">CL</abbrev> ranging from 0.38–0.43. In <italic><tp:taxon-name><tp:taxon-name-part taxon-name-part-type="genus" reg="Potamonautes">P.</tp:taxon-name-part><tp:taxon-name-part taxon-name-part-type="species" reg="amathole">amathole</tp:taxon-name-part></tp:taxon-name></italic> sp. nov., this depression of the carapace is less extreme with a ratio ranging from 0.43–0.51. Both of these species are confined to fast-flowing rivers in the Drakensberg highlands. In most other <italic><tp:taxon-name><tp:taxon-name-part taxon-name-part-type="genus" reg="Potamonautes">Potamonautes</tp:taxon-name-part></tp:taxon-name></italic> spp., pereopod 3 is the longest. However, in <italic><tp:taxon-name><tp:taxon-name-part taxon-name-part-type="genus" reg="Potamonautes">P.</tp:taxon-name-part><tp:taxon-name-part taxon-name-part-type="species" reg="amathole">amathole</tp:taxon-name-part></tp:taxon-name></italic> sp. nov., pereopod 4 appears to be the longest.</p></tp:treatment-sec><tp:treatment-sec sec-type="habitat" id="SECID0E6KBG"><title>Habitat and ecology.</title><p>Hogsback and Katberg are both situated in the Keiskamma River catchment. Both sites consist of Southern Mistbelt Forest (FoZ 3), known to be tall, multi-layered, species-rich forests dominated by <italic><tp:taxon-name><tp:taxon-name-part taxon-name-part-type="genus" reg="Afrocarpus">Afrocarpus</tp:taxon-name-part><tp:taxon-name-part taxon-name-part-type="species" reg="falcatus">falcatus</tp:taxon-name-part></tp:taxon-name></italic>, <italic><tp:taxon-name><tp:taxon-name-part taxon-name-part-type="genus" reg="Celtis">Celtis</tp:taxon-name-part><tp:taxon-name-part taxon-name-part-type="species" reg="africana">africana</tp:taxon-name-part></tp:taxon-name></italic>, <italic><tp:taxon-name><tp:taxon-name-part taxon-name-part-type="genus" reg="Calodendrum">Calodendrum</tp:taxon-name-part><tp:taxon-name-part taxon-name-part-type="species" reg="capense">capense</tp:taxon-name-part></tp:taxon-name></italic>, <italic><tp:taxon-name><tp:taxon-name-part taxon-name-part-type="genus" reg="Vepris">Vepris</tp:taxon-name-part><tp:taxon-name-part taxon-name-part-type="species" reg="lanceolata">lanceolata</tp:taxon-name-part></tp:taxon-name></italic>, and <italic><tp:taxon-name><tp:taxon-name-part taxon-name-part-type="genus" reg="Zanthoxylum">Zanthoxylum</tp:taxon-name-part><tp:taxon-name-part taxon-name-part-type="species" reg="davyi">davyi</tp:taxon-name-part></tp:taxon-name></italic> (<xref ref-type="bibr" rid="B35">Mucina and Rutherford 2006</xref>). Within the forest and grassland, patches of Eastern Temperate Freshwater Wetlands (AZf3) can be found (<xref ref-type="bibr" rid="B35">Mucina and Rutherford 2006</xref>).</p><p>The Hogsback (Madonna and Child) Waterfall site is situated inside the Hogsback State Forest. The habitat is represented by a tall, high-flowing stream with different biotopes and pools rich in macro-invertebrate diversity, i.e., <tp:taxon-name><tp:taxon-name-part taxon-name-part-type="order">Ephemeroptera</tp:taxon-name-part></tp:taxon-name>, <tp:taxon-name><tp:taxon-name-part taxon-name-part-type="order">Coleoptera</tp:taxon-name-part></tp:taxon-name>, <tp:taxon-name><tp:taxon-name-part taxon-name-part-type="order">Hemiptera</tp:taxon-name-part></tp:taxon-name>, <tp:taxon-name><tp:taxon-name-part taxon-name-part-type="order">Diptera</tp:taxon-name-part></tp:taxon-name>, <tp:taxon-name><tp:taxon-name-part taxon-name-part-type="order">Trichoptera</tp:taxon-name-part></tp:taxon-name>, <tp:taxon-name><tp:taxon-name-part taxon-name-part-type="order">Odonata</tp:taxon-name-part></tp:taxon-name>, and <tp:taxon-name><tp:taxon-name-part taxon-name-part-type="order">Plecoptera</tp:taxon-name-part></tp:taxon-name> (<xref ref-type="bibr" rid="B27">Griffiths et al. 2015</xref>). The substrate is largely bedrock with sand and large stones. The site is characterised by a diversity of flora species, including <italic><tp:taxon-name><tp:taxon-name-part taxon-name-part-type="genus" reg="Canthium">Canthium</tp:taxon-name-part><tp:taxon-name-part taxon-name-part-type="species" reg="ciliatum">ciliatum</tp:taxon-name-part></tp:taxon-name></italic>, <italic><tp:taxon-name><tp:taxon-name-part taxon-name-part-type="genus" reg="Protorhus">Protorhus</tp:taxon-name-part><tp:taxon-name-part taxon-name-part-type="species" reg="longifolia">longifolia</tp:taxon-name-part></tp:taxon-name></italic>, <italic><tp:taxon-name><tp:taxon-name-part taxon-name-part-type="genus" reg="Afrocarpus">Afrocarpus</tp:taxon-name-part><tp:taxon-name-part taxon-name-part-type="species" reg="falcatus">falcatus</tp:taxon-name-part></tp:taxon-name></italic>, and <italic><tp:taxon-name><tp:taxon-name-part taxon-name-part-type="genus" reg="Scolopia">Scolopia</tp:taxon-name-part><tp:taxon-name-part taxon-name-part-type="species" reg="mundii">mundii</tp:taxon-name-part></tp:taxon-name></italic> (Hawley et al. 2004; <xref ref-type="bibr" rid="B35">Mucina and Rutherford 2006</xref>).</p><p>The second site is situated inside the Hogsback Arboretum Park, downstream from the 39 Steps Waterfall. The habitat is represented by a small stream with pools and the substrate is largely sand with rocks. The edge of the stream is represented by marginal vegetation (i.e., <italic><tp:taxon-name><tp:taxon-name-part taxon-name-part-type="genus" reg="Pseudoschoenus">Pseudoschoenus</tp:taxon-name-part><tp:taxon-name-part taxon-name-part-type="species" reg="inanis">inanis</tp:taxon-name-part></tp:taxon-name></italic>) with tree canopy cover and burrows (<xref ref-type="bibr" rid="B27">Griffiths et al. 2015</xref>). The site is characterised by a diversity of planted flora species.</p><p>The Katberg site is situated in the montane Katberg State Forest. This habitat is comprised of a trickling stream on a very steep slope. The habitat is represented by low and clean water with some other macro-invertebrate diversity, i.e., <tp:taxon-name><tp:taxon-name-part taxon-name-part-type="order">Ephemeroptera</tp:taxon-name-part></tp:taxon-name>, <tp:taxon-name><tp:taxon-name-part taxon-name-part-type="order">Coleoptera</tp:taxon-name-part></tp:taxon-name>, <tp:taxon-name><tp:taxon-name-part taxon-name-part-type="order">Hemiptera</tp:taxon-name-part></tp:taxon-name>, <tp:taxon-name><tp:taxon-name-part taxon-name-part-type="order">Diptera</tp:taxon-name-part></tp:taxon-name>, <tp:taxon-name><tp:taxon-name-part taxon-name-part-type="order">Trichoptera</tp:taxon-name-part></tp:taxon-name>, and <tp:taxon-name><tp:taxon-name-part taxon-name-part-type="order">Odonata</tp:taxon-name-part></tp:taxon-name> (<xref ref-type="bibr" rid="B27">Griffiths et al. 2015</xref>). The substrate is largely bedrock with sand and stones. The edge of the stream is represented by marginal vegetation with dense tree canopy cover and burrows. The site is characterised by a diversity of flora species, including <italic><tp:taxon-name><tp:taxon-name-part taxon-name-part-type="genus" reg="Canthium">C.</tp:taxon-name-part><tp:taxon-name-part taxon-name-part-type="species" reg="ciliatum">ciliatum</tp:taxon-name-part></tp:taxon-name></italic>, and <italic><tp:taxon-name><tp:taxon-name-part taxon-name-part-type="genus" reg="Protorhus">P.</tp:taxon-name-part><tp:taxon-name-part taxon-name-part-type="species" reg="longifolia">longifolia</tp:taxon-name-part></tp:taxon-name></italic> (Hawley et al. 2004; <xref ref-type="bibr" rid="B35">Mucina and Rutherford 2006</xref>).</p><p>At the Hogsback Arboretum site, <italic><tp:taxon-name><tp:taxon-name-part taxon-name-part-type="genus" reg="Potamonautes">P.</tp:taxon-name-part><tp:taxon-name-part taxon-name-part-type="species" reg="amathole">amathole</tp:taxon-name-part></tp:taxon-name></italic> sp. nov. co-occurs with <italic><tp:taxon-name><tp:taxon-name-part taxon-name-part-type="genus" reg="Potamonautes">P.</tp:taxon-name-part><tp:taxon-name-part taxon-name-part-type="species" reg="danielsi">danielsi</tp:taxon-name-part></tp:taxon-name></italic>. <italic><tp:taxon-name><tp:taxon-name-part taxon-name-part-type="genus" reg="Potamonautes">Potamonautes</tp:taxon-name-part><tp:taxon-name-part taxon-name-part-type="species" reg="danielsi">danielsi</tp:taxon-name-part></tp:taxon-name></italic> is also found at the nearby Municipal Dam.</p></tp:treatment-sec><ref-list><ref id="B35"><mixed-citation xmlns:xlink="http://www.w3.org/1999/xlink" xlink:type="simple"><person-group><name name-style="western"><surname>Mucina</surname><given-names>L</given-names></name><name name-style="western"><surname>Rutherford</surname><given-names>MC</given-names></name></person-group> (<year>2006</year>) <source>The Vegetation of South Africa, Lesotho and Swaziland. Strelitzia 19.</source><publisher-name>Pretoria</publisher-name>, <publisher-loc>South Africa: South African National Biodiversity Institute: Pretoria, South Africa</publisher-loc>, <size units="page">807 pp</size>.</mixed-citation></ref><ref id="B27"><mixed-citation xmlns:xlink="http://www.w3.org/1999/xlink" xlink:type="simple"><person-group><name name-style="western"><surname>Griffiths</surname><given-names>C</given-names></name><name name-style="western"><surname>Day</surname><given-names>J</given-names></name><name name-style="western"><surname>Picker</surname><given-names>M</given-names></name></person-group> (<year>2015</year>) <source>Freshwater Life: A Field Guide to the Plants and Animals of Southern Africa.</source><publisher-name>Struik Nature</publisher-name>, <publisher-loc>Cape Town, South Africa</publisher-loc>, <size units="page">368 pp</size>.</mixed-citation></ref></ref-list></tp:taxon-treatment>
